# Supplementary material for: A Screening Approach to Assess the Impact of Various Commercial Sources of Crude Marine λ-Carrageenan on the Production of Oligosaccharides with Anti-heparanase and Anti-migratory Activities
Source: Mar Drugs. 2023 May 11;21(5):295. doi: 10.3390/md21050295 (PMC10221831; doi:10.3390/md21050295)
Supplement: Supplementary file 1 [file marinedrugs-21-00295-s001.zip]

Archive with 1 entries (1 files):
- marinedrugs-2325502-supplementary.xlsx
