# Supplementary material for: A Screening Approach to Assess the Impact of Various Commercial Sources of Crude Marine λ-Carrageenan on the Production of Oligosaccharides with Anti-heparanase and Anti-migratory Activities
Source: Mar Drugs. 2023 May 11;21(5):295. doi: 10.3390/md21050295 (PMC10221831; doi:10.3390/md21050295)
Supplement: Supplementary file 1 [file marinedrugs-21-00295-s001.zip › marinedrugs-2325502-supplementary.xlsx]

## Sheet: Table S1
Entry	tR	MSE or MS/MS	Ion (m/z)			Ionization	Molecular formula	Candidate	λ-CO_1	λ-CO_3	λ-CO_2	λ-CO_5	λ-CO_4
			Experimental value	Predicted value	Resolution (ppm)
1	1.04	MSE	421.0630	421.06575	6.53	[M-H]-	C12H22O14S	Gal(OSO3-)-Gal
2	1.09	MS/MS	421.0648	421.06575	2.254	[M-H]-	C12H22O14S	Gal(OSO3-)-Gal
3	1.14	MSE	421.0642	421.06575	3.68	[M-H]-	C12H22O14S	Gal(OSO3-)-Gal
4	1.33	MSE	421.0633	421.06575	5.82	[M-H]-	C12H22O14S	Gal(OSO3-)-Gal
5	2.73	MS/MS	399.0224	399.02148	2.31	[M-2H+Na]-	C10H17NaO13S	C4H5O5-Gal(OSO3-)
6	3.28	MS/MS	149.0090	149.00916	1.08	[M-H]-	C4H6O6	Gal minus C2H6
7	3.44	MSE	419.0499	419.05001	0.47	[M-H]-	C12H20O14S	Gal-galactonolactone-(OSO3-)
8	3.54	MSE	275.0077	275.00784	0.51	[M-H]-	C6H12O10S	Galactonic acid(OSO3-)
9	3.63	MSE	419.0494	419.05001	1.67	[M-H]-	C12H20O14S	Gal-galactonolactone-(OSO3-)
10	4.21	MSE	616.1561	616.15866	4.16	[M-2H+heptylammonium]-	C19H39NO17S2	Gal(OSO3-)-Gal-(OSO3-)
11	4.33	MSE	565.1047	565.10801	5.85	[M-H]-	C18H30O18S	Gal(OSO3-)-Gal-AnGal
12	4.99	MS/MS	391.0183	391.01880	1.28	[M-H]-	C16H24O18S	C4H4O5-Gal-(OSO3-)-AnGal
13	5.06	MSE	535.0598	535.06106	2.35	[M-H]-	C16H24O18S	C4H4O5-Gal-(OSO3-)-AnGal
14	5.18	MSE	391.0180	391.01880	2.04	[M-H]-	C10H16O14S	C4H4O5-Gal-(OSO3-)
15	5.2	MS/MS	683.0438	683.04170	3.07	[M-2H+Na]-	C18H28O22S2	Gal(OSO3-)-Gal-Gal(OSO3-)
16	5.45	MSE	520.9879	520.98886	1.84	[M-2H+Na]-	C12H19NaO17S2	AnGal-galactonic acid(OSO3-)2
17	5.53	MS/MS	228.9655	228.96597	2.07	[M-H]-	C4H6O9S	C4H4O5-(OSO3-)
18	5.78	MSE	661.0579	661.05974	2.78	[M-H]-	C18H30O22S2	Gal-AnGal-galactonic acid-(OSO3-)2
19	6.28	MS/MS	696.1132	696.11548	3.27	[M-2H+heptylammonium]-	C12H22O20S3	Gal(OSO3-)-Gal-Gal-(OSO3-)
20	6.34	MSE	645.0607	645.06482	6.39	[M-H]-	C18H30O21S2	Gal(OSO3-)-Gal-AnGal-(OSO3-)
21	7.42	MSE	776.1959	776.19584	0.08	[M-2H+heptylammonium]-	C25H47NO22S2	Galactonic acid-Gal-AnGal-(OSO3-)2
22	7.45	MS/MS	856.1504	856.15262	2.60	[M-2H+heptylammonium]-	C18H30O25S3	Gal-Gal-galactonolactone-(OSO3-)3
23	7.52	MSE	805.0945	805.10191	9.31	[M-H]-	C24H38O26S2	Galactonic acid -Gal-AnGal-(OSO3-)-AnGal-(OSO3-)
24	8.1	MS/MS	470.9751	470.97562	1.11	[M-H]-	C10H16O17S2	C4H4O4-(OSO3-)-galactonolactone(OSO3-)
25	9.73	MS/MS	586.1102	586.11172	2.60	[M-2H+heptylammonium]-	C10H16O17S2	C4H4O4-(OSO3-)-galactonolactone(OSO3-)
26	9.74	MSE	586.1094	586.11171	3.94	[M-2H+heptylammonium]-	C17H33NO17S2	C4H4O5-Gal-(OSO3-)2
27	9.88	MSE	712.9850	712.98525	0.35	[M-H]-	C16H26O25S3	C4H4O5-Gal(OSO3-)-Gal-(OSO3-)2
28	10.03	MSE	810.1189	810.11078	10.01	[M-2H+heptylammonium]-	C23H41NO24S3	C4H4O5-Gal(OSO3-)2-AnGal-(OSO3-)
29	10.63	MSE	1248.3478	1248.35413	5.07	[M-4H+3heptylammoniums]-	C39H83N3O31S5	Gal(OSO3-)-Gal-Gal-(OSO3-)4
30	10.9	MSE	586.1094	586.11171	3.94	[M-2H+heptylammonium]-	C17H33NO17S2	C4H4O5-Gal-(OSO3-)2
31	10.92	MSE	810.1189	810.11078	10.02	[M-2H+heptylammonium]-	C23H41NO24S3	C4H4O5-Gal(OSO3-)2-AnGal-(OSO3-)
32	10.92	MSE	925.2417	925.24688	5.60	[M-3H+2heptylammoniums]-	C30H58N2O24S3	C4H4O5-Gal(OSO3-)2-AnGal-(OSO3-)
33	10.98	MS/MS	666.0663	666.06852	3.34	[M-2H+heptylammonium]-	C10H16O20S3	C4H7O8(OSO3-)-Gal2(OSO3-)
34	11.55	MSE	943.2529	943.25745	4.82	[M-3H+2heptylammoniums]-	C30H60N2O25S3	C4H4O5-Gal-Gal-(OSO3-)3
35	11.55	MSE	633.0266	633.02844	2.90	[M-H]-	C16H26O22S2	C4H5O5-Gal-Gal-(OSO3-)2
36	13.33	MSE	525.5549	525.55657	3.18	[M-5H+3heptylammoniums]2-	C29H51NO32S4	C4H4O4(OSO3-)-Gal-Gal-(OSO3-)4-AnGal
